# Supplementary material for: Diagnostic Stratification of Prostate Cancer Through Blood-Based Biochemical and Inflammatory Markers
Source: Diagnostics (Basel). 2025 May 30;15(11):1385. doi: 10.3390/diagnostics15111385 (PMC12155507; doi:10.3390/diagnostics15111385)
Supplement: Supplementary file 1 [file diagnostics-15-01385-s001.zip]

Archive with 1 entries (1 files):
- diagnostics-3621972-supplementary.pdf
